# Supplementary material for: Unveiling Common Bean (Phaseolus vulgaris L) RNA‐ and DNA‐Based Virome in Western Kenya: Insights From Metatranscriptomic and Metagenomic Signatures
Source: Adv Virol. 2025 Oct 29;2025:6690945. doi: 10.1155/av/6690945 (PMC12570046; doi:10.1155/av/6690945)
Supplement: Supplementary file 3 — Supporting Information 3 3. GPS coordinates of the areas sampled in Western Kenya. [file AV-2025-6690945-s001.xlsx]

## Sheet: Sheet1
		County	Subcounty	division	Location	Sublocation	Village	Altitude	Longitude	Latitude
	1	Nandi	Nandi South	Aldai		Chebara	Cheptingich	1761	E034 52.453	N00 05.830
	2	Vihiga	Hamisi	Hamisi	Shaviringa	Shiru	Musasa	1683	E034 52.751	N00 09.098
	3	Nandi	Nandi South	Aldai	Chepilat	Chepilat	Kamuser	1915	E034 56.589	N00 03.693
	4	Kakamega	Shinyalu	Shinyalu	Mutingu	Mukangu	Muchingu	1583	E034 49.476	N00 13.762
	5	Vihiga	Hamisi	Mago	Losengeli	Losengeli	Lososi	1637	E034 48.277	N00 07.114
	6	Vihiga	Sbatia	Chavakali	West Maragoli	Kisatiru	Mulele	1603	E034 45.802	N00 07.671
	7	Vihiga	Hamisi	Hamisi	Seremi	Mungavo	Erusui	1697	E034 50.477	N00 05.589
	8	Vihiga	Hamisi	Shiru	Shaviringa	Cheptulu	Shaviringa	1693	E034 52.381	N00 07.930
	9	Kakamega	Kakamega West	Ikolomani	Igukhu	Ivonda	Lusuyi	1457	E034 44.702	N00 09.114
	10	Bungoma	Bungoma N/S	Kanduyi	Kimaeti	Mayanja Kibuke	Kibabii	1333	E034 29.929	N0035.623
	11	Bungoma	Bungoma N/S	Bokoli	Matunda	Bokoli	Matunda	1543	E034 39.175	N0043,134
	12	Bungoma	Bungoma West	Sirisia	Toloso	Namwela	Matibo	1643	E034 33.330	N0045.011
	13	Bungoma	Chwele	Mukuyuni	Mukuyuni	Mukuyuni	Lurari	1624	E034 36.578	N0045.207
	14	Bungoma	Bungoma	Chwele	Mukuyuni	Kamukuywa	Barake	1532	E034 39.528	N0045.313
	15	Bungoma	Bungoma	Kamukuywa	Sikhendu	Sikhendu	Buko-A	1702	E034 44.529	N0047.197
	16	Bungoma	Misikhu	Webuye	Bisuni	Muhe	Bisuni	1517	E034 41.227	N0043.064
	17	Bungoma	Mayanja -kibuke	leaves	Kimaeti	Mayanja Kibuke	Kibabii	1333	E034 29.929	N0035.623
	18	Kakamega	Kakamega East	Shinyalu	Shinyalu	Shinyalu	Lukala	1543	E034 48.793	N0015.722
	19	Kakamega	Kakamega East	Shinyalu	Muranda	Shiswa	Airstrip	1538	E034 47.212	N0016.165
	20	Kakamega	Kakamega East	Shinyalu	Muranda	Mukulusu	Shamiloli	1566	E034 50.378	N0016.065
	21	Kakamega	Kakamega East	Shinyalu	Shibuye	Shasaba	Bushirukha	1588	E034 48.580	N0013.035
	22	Kakamega	Kakamega South	Shilalio	Idakho	Malinya	Ikolomani	1538	E034 43.783	N0012.046
	23	Kakamega	Kakamega South	Ikolomani	Isulu	Shikangania	Mukongolo	1511	E034 41.296	N0011.708
	24	Kakamega	Kakamega South	Butere	Lumaumu	Shitohi	Shaka	1432	E034 34.684	N0013.887
	25	Kakamega	Kakamega South	Butere	Mutoma	Mutoma	Munango	1431	E034 34.685	N0013.887
	26	Kakamega	Kakamega South	Mumia	Ekero	Ekero	Soweto	1301	E034 30.115	N0017.393
	27	Kakamega	Lugari	Lugari	Luandeti	Maturu	Lukhokho	1602	E034 50.763	N0026.768
	28	Kakamega	Lugari	Lugari	Lugari	Lugari	Lugari station	1580	E034 52.332	N0036.565
	29	Kakamega	Lugari	Lugari	Lugari	Lugari	Lumama	1678	E034 56.093	N0039.406
	30	Kakamega	Kakamega East	Kabras East	Chemuche	Musingu	Shitirira	1632	E034 52.790	N0026.761
	31	Kakamega	Kakamega East	Kabras East	Chemuche	Musingu	Sanjiro	1628	E034 51.631	N0026.586
	32	Kakamega	Kakamega East	Kabras East	Kakunga	Mukangu	Mukangu	1623	E034 51.338	N0022.134
	33	Busia	Matayos	Matayos	Bukhayo west	Bugengi	Mujuru	1188	E034 10.495	N0024.278
	34	Busia	Matayos	Matayos	Lwanya	Luliba	Siroba	1212	E034 11.839	N0020.595
	35	Busia	Butula	Butula	Esikoma	Khunyangu	w	1280	E034 15.947	N0020.320
	36	Bungoma	Bungoma Central	Chwele	Sichei	Sichei	Milani B	1578	E034 38.016	N0044.121
	37	Bungoma	Bungoma West	Namwela	Namwela	Nam central	Namutoholo	1635	E034 32.081	N0046.185
	38	Bungoma	Bungoma Central	Chwele	Chwele	Chwele	Kilimani	1661	E034 34.331	N0044.286
	39	Bungoma	Bungoma Central	Kabuchai	Khachonge	North Nalondo	Khachonge 1	1571	E034 37.538	N0040.955
	40	Bungoma	Bungoma West	Kabuchai	Kabuchai	Mukhweya	Muyehe	1567	E034 33.853	N0042.148
